# Supplementary material for: Platelet-Rich Plasma in Veterinary Orthopedic Surgery: A Systematic Review and Quality Evaluation on Liquid- and Gel-Based Therapies in Dogs
Source: Gels. 2025 Dec 10;11(12):994. doi: 10.3390/gels11120994 (PMC12732500; doi:10.3390/gels11120994)
Supplement: Supplementary file 1 [file gels-11-00994-s001.zip]

Archive with 2 entries (2 files):
- Table S2. PRISMA Abstract.pdf
- Table S1. PRISMA_2020_checklist.pdf
